# Supplementary material for: Fatty Acid Metabolism Regulators Have Pivotal Roles in the Pathogenesis of Ovarian Carcinoma
Source: Int J Mol Sci. 2025 May 16;26(10):4794. doi: 10.3390/ijms26104794 (PMC12112331; doi:10.3390/ijms26104794)
Supplement: Supplementary file 1 [file ijms-26-04794-s001.zip]

Archive with 1 entries (1 files):
- ijms-3547175-supplementary.xlsx
