# Supplementary material for: Fatty Acid Metabolism Regulators Have Pivotal Roles in the Pathogenesis of Ovarian Carcinoma
Source: Int J Mol Sci. 2025 May 16;26(10):4794. doi: 10.3390/ijms26104794 (PMC12112331; doi:10.3390/ijms26104794)
Supplement: Supplementary file 1 [file ijms-26-04794-s001.zip › ijms-3547175-supplementary.xlsx]

## Sheet: Sheet1
Supplementary Table S1. the sequences of primers and probes used in this study.
		Sequence	Exon Location	RefSeqNumber
CNDN1	Probe	/56-FAM/ACAGCCATC/ZEN/CTCATCTTCTGCACC/3IABkFQ/	2-3	NM_021101
	Primer2	TGTATGAAGTGCTTGGAAGACG
	Primer1	GATTCTATTGCCATACCATGCTG
ZO-1	Probe	5'-/56-FAM/ACTGAATTA/ZEN/CCTTCACCATGTGCTCCC/3lABkFQ/-3'	24-25	NM_175610
	Primer2	CGCGTCTCTCCACATACATTC
	Primer1	GCTGGCTTATTCTGAGATGGA
FABP4	Probe	5’-/56-FAM/CAGGAAAGT/ZEN/GGCTGGCATGGC/3IABkFQ/-3’	1-2	NM_001442
	Primer2	5’-ACTTGTCTCCAGTGAAAACTTTG-3’
	Primer1	5’-ATCACATCCCCATTCACACT-3’
FABP5	Probe	5’-56-FAM/TCTCTT AAT /ZEN/T AACTCCTGTCCAAAGTGATGATGG/31ABkF/-3’	4-4	NM_001444
	Primer2	5’-ACTTGTCTCCAGTGAAAACTTTG-3’
	Primer1	5’-TGTCATGAACAATGTCACCTGT-3’
PPARα	Probe	5’-/56-FAM/AGAAGCCCT/ZEN/TGCAGCCTTCACA/3IABkFQ/-3’	5-6	NM_005036
	Primer2	5’-CAGGCTATCATTACGGAGTCC-3’
	Primer1	5’-ATCACATCCCCATTCACAC-3’
PPARr	Probe	5’-/56-FAM/CTCATAATG/ZEN/CCATCAGGTTTGGGCG/3IABkFQ/-3’	7-8	NM_138712
	Primer2	5’CTCATTGAACTGAGCTTGGTC-3’
	Primer1	5’-GGATTCAGCTGGTCGATATCAC-3’
